# Supplementary material for: Haplotypes of the D-Amino Acid Oxidase Gene Are Significantly Associated with Schizophrenia and Its Neurocognitive Deficits
Source: PLoS One. 2016 Mar 17;11(3):e0150435. doi: 10.1371/journal.pone.0150435 (PMC4795637; doi:10.1371/journal.pone.0150435)
Supplement: S1 File — (CSV) [file pone.0150435.s001.csv]

indid	status	rs2070585_1	rs2070585_2	rs11114083_1	rs11114083_2	rs2070586_1	rs2070586_2	rs2070587_1	rs2070587_2	rs55944529_1	rs55944529_2
sample1	2	G	G	C	C	G	G	T	T	C	C
sample2	2	G	A	0	0	G	G	T	T	C	T
sample3	2	G	G	C	C	G	G	T	T	C	C
sample4	2	G	A	C	C	G	G	T	T	C	T
sample5	2	G	G	C	C	G	G	T	T	C	C
sample6	2	G	G	C	C	G	G	T	T	C	T
sample7	2	G	A	C	A	G	A	T	G	C	T
sample8	2	G	G	C	C	G	G	T	T	C	C
sample9	2	G	A	C	A	G	A	T	G	C	T
sample10	2	G	G	A	A	A	A	G	G	C	C
sample11	2	G	G	C	A	G	A	T	G	C	C
sample12	2	G	G	C	C	G	G	T	T	C	C
sample13	2	G	G	0	0	G	G	T	T	C	C
sample14	2	G	G	C	C	G	G	T	T	C	C
sample15	2	G	G	0	0	G	A	T	G	C	C
sample16	2	G	G	A	A	A	A	G	G	C	C
sample17	2	G	G	0	0	G	A	T	G	C	T
sample18	2	G	G	C	A	G	A	T	G	C	C
sample19	2	G	A	C	C	G	G	T	T	C	T
sample20	2	G	G	C	C	G	G	T	T	C	C
sample21	2	G	G	A	A	A	A	G	G	C	C
sample22	2	G	G	C	C	G	G	T	T	C	C
sample23	2	G	G	C	A	G	A	T	G	C	C
sample24	2	G	G	C	A	G	A	T	G	C	C
sample25	2	G	G	C	C	G	G	T	T	C	C
sample26	2	G	G	C	A	G	A	T	G	C	C
sample27	2	G	G	A	A	A	A	G	G	C	C
sample28	2	G	G	C	C	G	G	T	T	C	C
sample29	2	G	G	A	A	A	A	G	G	C	C
sample30	2	G	G	C	C	G	G	T	T	C	C
sample31	2	G	A	C	A	G	A	T	G	C	T
sample32	2	G	G	C	C	G	G	T	T	C	T
sample33	2	G	G	C	A	G	A	T	G	C	C
sample34	2	G	G	C	C	G	G	T	T	C	C
sample35	2	G	G	C	A	G	A	T	G	C	T
sample36	2	G	A	C	C	G	G	T	T	C	T
sample37	2	G	G	C	A	G	A	T	G	C	T
sample38	2	G	G	A	A	A	A	G	G	C	C
sample39	2	G	G	C	A	G	A	T	G	C	C
sample40	2	G	A	C	C	G	G	T	T	C	T
sample41	2	G	G	0	0	G	A	T	G	C	C
sample42	2	G	G	C	A	0	0	T	G	C	C
sample43	2	G	G	0	0	G	A	T	G	C	C
sample44	2	G	G	C	A	G	A	T	G	C	C
sample45	2	G	G	C	A	G	A	T	G	C	C
sample46	2	G	G	C	C	G	G	T	T	C	T
sample47	2	G	G	C	C	G	G	T	T	C	C
sample48	2	G	G	A	A	A	A	G	G	C	C
sample49	2	G	G	C	C	G	G	T	T	C	T
sample50	2	G	G	C	C	G	G	T	T	C	T
sample51	2	G	G	0	0	G	A	0	0	C	C
sample52	2	G	G	C	A	G	A	T	G	C	T
sample53	2	G	G	C	A	G	A	T	G	C	T
sample54	2	G	G	A	A	G	A	T	G	C	C
sample55	2	G	G	C	C	G	G	T	T	C	C
sample56	2	G	G	C	C	G	G	T	T	C	C
sample57	2	G	G	C	C	G	G	T	T	C	C
sample58	2	G	G	C	A	G	A	T	G	C	C
sample59	2	G	G	C	A	G	A	T	G	C	C
sample60	2	G	G	A	A	A	A	G	G	C	C
sample61	2	G	G	C	C	G	G	T	T	C	C
sample62	2	G	G	C	A	G	A	T	G	C	C
sample63	2	G	G	C	C	G	G	T	T	C	C
sample64	2	G	G	C	C	G	G	T	T	C	C
sample65	2	G	G	C	A	G	A	T	G	C	C
sample66	2	G	G	C	A	G	A	T	G	C	C
sample67	2	G	G	C	C	G	G	T	T	C	T
sample68	2	G	G	C	A	G	A	T	G	C	T
sample69	2	G	G	C	A	G	A	T	G	C	C
sample70	2	G	A	C	A	G	A	T	G	0	0
sample71	2	G	G	C	A	G	A	T	G	C	C
sample72	2	G	G	C	A	G	A	T	G	C	C
sample73	2	G	G	C	C	G	G	T	T	C	C
sample74	2	G	G	C	C	0	0	T	T	C	C
sample75	2	G	G	C	C	G	G	T	T	C	C
sample76	2	G	G	0	0	G	G	T	T	C	C
sample77	2	G	G	C	C	G	G	T	T	C	T
sample78	2	G	G	C	C	G	G	T	T	C	C
sample79	2	G	G	C	C	G	G	T	T	C	C
sample80	2	G	G	C	C	G	G	T	T	C	C
sample81	2	G	G	A	A	G	A	T	G	C	C
sample82	2	G	G	C	C	G	G	T	T	C	T
sample83	2	G	G	A	A	A	A	G	G	C	C
sample84	2	G	A	C	C	G	G	T	T	C	C
sample85	2	G	G	C	A	G	A	T	G	C	C
sample86	2	G	G	C	C	G	G	T	T	C	T
sample87	2	G	G	C	A	G	A	T	G	C	C
sample88	2	G	G	C	C	G	G	T	T	C	C
sample89	2	G	G	C	A	G	A	T	G	C	C
sample90	2	0	0	C	C	G	G	T	T	C	T
sample91	2	G	G	C	A	G	A	T	G	C	C
sample92	2	G	G	0	0	G	G	T	T	C	C
sample93	2	G	G	C	A	G	A	T	G	C	T
sample94	2	G	G	C	A	G	A	T	G	C	C
sample95	2	G	G	C	A	G	A	T	G	C	C
sample96	2	G	G	C	C	G	G	T	T	C	C
sample97	2	G	G	C	C	G	G	T	T	C	T
sample98	2	G	G	C	C	G	G	T	T	C	T
sample99	2	G	G	C	A	G	A	T	G	C	T
sample100	2	G	G	C	A	G	A	T	G	C	C
sample101	2	G	A	C	C	G	G	T	T	C	T
sample102	2	G	A	C	C	G	G	T	T	C	T
sample103	2	G	G	A	A	A	A	G	G	C	C
sample104	2	G	G	C	C	G	G	T	T	C	C
sample105	2	G	G	C	A	G	A	T	G	C	C
sample106	2	G	G	C	C	G	G	T	T	C	C
sample107	2	G	G	A	A	A	A	0	0	C	C
sample108	2	0	0	C	A	G	A	T	G	C	C
sample109	2	G	G	C	A	G	A	T	G	C	C
sample110	2	G	G	C	C	G	G	T	T	C	T
sample111	2	G	G	C	C	G	G	T	T	C	T
sample112	2	G	G	C	C	G	G	T	T	C	T
sample113	2	G	G	C	A	G	A	T	G	C	C
sample114	2	G	A	C	C	G	G	T	T	C	T
sample115	2	G	G	C	A	G	A	T	G	C	T
sample116	2	G	G	C	A	G	A	T	G	C	C
sample117	2	G	G	C	C	G	G	T	T	C	C
sample118	2	G	G	C	A	G	A	T	G	C	C
sample119	2	G	G	C	C	G	G	T	T	C	C
sample120	2	G	A	C	A	G	A	T	G	C	T
sample121	2	G	G	C	A	G	A	T	G	C	C
sample122	2	G	G	0	0	G	A	0	0	C	C
sample123	2	G	G	C	A	G	A	T	G	C	C
sample124	2	G	G	C	A	G	A	T	G	C	C
sample125	2	G	G	C	A	G	A	T	G	C	T
sample126	2	G	G	C	C	G	G	T	T	C	T
sample127	2	G	G	A	A	A	A	G	G	C	C
sample128	2	G	G	C	C	G	G	T	T	C	C
sample129	2	G	G	C	A	G	A	T	G	C	C
sample130	2	G	G	0	0	G	G	T	T	C	C
sample131	2	G	G	C	A	G	A	T	G	C	C
sample132	2	G	G	C	A	G	A	T	G	C	C
sample133	2	G	G	A	A	A	A	G	G	C	C
sample134	2	G	G	C	A	G	A	T	G	C	C
sample135	2	G	G	A	A	A	A	G	G	C	C
sample136	2	G	G	A	A	A	A	G	G	C	C
sample137	2	G	G	C	A	G	A	T	G	C	C
sample138	2	G	G	C	A	G	A	T	G	C	C
sample139	2	G	G	C	C	G	G	T	T	C	T
sample140	2	G	G	C	A	G	A	T	G	C	C
sample141	2	G	G	C	A	G	A	T	G	C	C
sample142	2	G	A	C	A	G	A	T	G	C	T
sample143	2	G	G	0	0	G	G	0	0	C	C
sample144	2	G	G	C	A	G	A	T	G	C	C
sample145	2	G	A	C	C	G	G	T	T	C	T
sample146	2	G	G	C	C	G	G	T	T	C	T
sample147	2	G	G	C	C	G	G	T	T	C	T
sample148	2	G	G	C	A	G	A	T	G	C	C
sample149	2	G	G	C	C	G	G	T	T	C	T
sample150	2	G	G	A	A	A	A	G	G	C	C
sample151	2	G	G	C	C	G	G	T	T	C	C
sample152	2	G	G	C	C	G	G	T	T	C	C
sample153	2	G	G	C	C	G	G	T	T	C	C
sample154	2	G	G	C	A	G	A	T	G	C	C
sample155	2	G	G	C	A	G	A	T	G	C	C
sample156	2	G	G	C	A	G	A	T	G	C	T
sample157	2	G	G	C	C	G	G	T	T	C	C
sample158	2	G	G	C	A	G	A	T	G	C	C
sample159	2	G	G	C	A	G	A	T	G	C	C
sample160	2	G	G	A	A	A	A	G	G	C	C
sample161	2	G	G	C	C	G	A	T	G	C	C
sample162	2	G	G	0	0	G	G	T	T	C	C
sample163	2	G	A	C	C	G	G	T	T	T	T
sample164	2	G	G	C	C	G	G	T	T	C	C
sample165	2	G	G	0	0	G	G	0	0	C	T
sample166	2	G	G	C	A	G	A	T	G	C	C
sample167	2	G	G	C	A	G	A	T	G	C	C
sample168	2	G	G	C	A	G	A	T	G	C	T
sample169	2	G	G	C	C	G	G	T	T	C	T
sample170	2	G	G	C	C	G	G	T	T	C	T
sample171	2	G	A	C	C	G	G	T	T	C	T
sample172	2	G	G	C	C	G	G	T	T	C	C
sample173	2	G	G	C	C	G	G	T	T	C	C
sample174	2	0	0	C	C	G	G	T	T	C	C
sample175	2	G	A	C	A	G	A	T	G	C	C
sample176	2	G	G	C	C	G	G	T	T	C	C
sample177	2	G	G	C	A	G	A	T	G	C	T
sample178	2	G	G	C	C	G	G	T	T	C	C
sample179	2	G	G	C	C	G	G	T	T	C	T
sample180	2	G	G	C	C	G	G	T	T	C	C
sample181	2	G	G	C	C	G	G	T	T	C	C
sample182	2	G	G	C	C	G	G	T	T	C	C
sample183	2	G	G	A	A	A	A	G	G	C	C
sample184	2	G	G	C	C	G	G	T	T	C	C
sample185	2	G	G	C	C	G	G	T	T	C	C
sample186	2	G	G	C	A	G	A	0	0	C	C
sample187	2	G	G	A	A	A	A	G	G	C	C
sample188	2	G	G	C	A	G	A	T	G	C	C
sample189	2	G	G	C	A	G	A	T	G	C	C
sample190	2	G	A	C	C	G	G	T	T	C	T
sample191	2	G	G	A	A	A	A	G	G	C	C
sample192	2	G	G	C	C	G	G	T	T	C	C
sample193	2	G	A	C	C	G	G	T	T	C	T
sample194	2	G	G	C	A	G	A	T	G	C	T
sample195	2	G	G	C	C	G	G	T	T	C	C
sample196	2	G	G	C	A	G	A	T	G	C	T
sample197	2	G	G	A	A	A	A	G	G	C	C
sample198	2	G	G	C	C	G	G	T	T	C	T
sample199	2	G	G	A	A	A	A	G	G	C	T
sample200	2	G	G	C	A	G	A	T	G	C	C
sample201	2	G	G	C	A	G	A	T	G	C	C
sample202	2	G	G	0	0	G	A	T	G	C	C
sample203	2	G	G	C	C	G	G	T	T	C	C
sample204	2	G	G	0	0	G	A	T	G	C	T
sample205	2	G	G	C	A	G	A	T	G	C	C
sample206	2	G	G	C	A	G	A	T	G	C	C
sample207	2	G	G	A	A	A	A	G	G	C	C
sample208	2	G	G	A	A	A	A	0	0	C	C
sample209	2	G	G	C	A	G	A	T	G	C	T
sample210	2	G	G	C	A	G	A	T	G	C	C
sample211	2	G	G	C	C	G	G	T	T	C	T
sample212	2	G	G	C	C	G	G	T	T	C	T
sample213	2	G	G	A	A	A	A	G	G	C	C
sample214	2	G	G	C	A	G	A	T	G	C	C
sample215	2	G	A	C	C	G	G	T	T	T	T
sample216	2	G	G	A	A	A	A	G	G	C	C
sample217	2	G	G	C	A	G	A	T	G	C	C
sample218	2	G	G	C	A	G	A	T	G	C	C
sample219	2	G	G	C	C	G	G	T	T	C	C
sample220	2	G	G	C	A	G	A	T	G	C	C
sample221	2	G	G	C	C	G	G	T	T	C	C
sample222	2	G	G	C	C	G	G	T	T	C	C
sample223	2	G	G	C	C	G	G	T	T	C	C
sample224	2	G	G	C	C	G	G	T	T	C	C
sample225	2	G	G	A	A	A	A	G	G	C	C
sample226	2	G	G	A	A	A	A	G	G	C	C
sample227	2	G	G	C	A	G	A	T	G	C	C
sample228	2	G	G	C	C	G	G	T	T	C	C
sample229	2	G	G	C	C	G	G	T	T	C	C
sample230	2	G	A	C	C	G	G	T	T	C	T
sample231	2	G	G	C	C	G	G	T	T	C	T
sample232	2	G	G	C	C	G	G	T	T	C	C
sample233	2	G	G	C	C	G	G	T	T	C	C
sample234	2	G	G	C	A	G	A	T	G	C	C
sample235	2	G	A	0	0	G	G	0	0	C	C
sample236	2	G	A	C	A	G	A	T	G	C	T
sample237	2	G	G	C	C	G	G	T	T	C	C
sample238	2	G	G	C	A	G	A	T	G	C	C
sample239	2	G	G	C	C	G	G	T	T	C	C
sample240	2	G	G	C	A	G	A	T	G	C	C
sample241	2	G	G	A	A	A	A	G	G	C	C
sample242	2	G	G	C	A	G	A	T	G	C	C
sample243	2	G	G	C	A	G	A	T	G	C	C
sample244	2	G	G	C	C	G	G	T	T	C	C
sample245	2	G	G	C	A	G	A	T	G	C	C
sample246	2	G	G	C	C	G	G	T	T	C	C
sample247	2	G	G	C	A	G	A	T	G	C	C
sample248	2	G	G	C	A	G	A	T	G	C	C
sample249	2	G	A	C	A	G	A	T	G	C	T
sample250	2	0	0	C	A	G	A	T	G	C	C
sample251	2	G	G	A	A	A	A	G	G	C	C
sample252	2	G	G	C	A	G	A	T	G	C	C
sample253	2	G	G	C	C	G	G	T	T	C	C
sample254	2	G	G	C	C	G	G	T	T	C	T
sample255	2	G	G	A	A	A	A	G	G	C	C
sample256	2	G	G	C	A	G	A	T	G	C	C
sample257	2	G	G	C	A	G	A	T	G	C	C
sample258	2	G	G	0	0	G	A	0	0	C	C
sample259	2	G	G	C	C	G	G	T	T	C	C
sample260	2	G	G	C	C	G	G	T	T	C	C
sample261	2	G	G	C	A	G	A	T	G	C	T
sample262	2	G	A	C	C	G	G	T	T	C	T
sample263	2	G	A	C	C	G	G	T	T	C	T
sample264	2	G	G	A	A	A	A	G	G	C	C
sample265	2	G	G	C	C	G	G	T	T	C	C
sample266	2	G	G	C	C	G	G	T	T	C	T
sample267	2	G	G	C	A	G	A	T	G	C	C
sample268	2	G	G	C	C	G	G	T	T	C	C
sample269	2	G	G	C	C	G	G	T	T	C	T
sample270	2	G	G	A	A	A	A	0	0	C	C
sample271	2	G	G	C	A	G	A	T	G	C	C
sample272	2	G	G	A	A	A	A	G	G	C	C
sample273	2	G	G	C	C	G	G	T	T	C	C
sample274	2	G	G	C	C	G	G	T	T	C	T
sample275	2	G	G	C	A	G	A	T	G	C	C
sample276	2	G	G	A	A	A	A	G	G	C	C
sample277	2	G	G	A	A	A	A	G	G	C	C
sample278	2	G	G	C	C	G	G	T	T	C	T
sample279	2	G	G	C	C	G	G	T	T	C	C
sample280	2	G	G	C	A	G	A	T	G	C	C
sample281	2	G	G	C	C	G	G	T	T	C	T
sample282	2	G	A	0	0	G	A	0	0	C	T
sample283	2	G	G	A	A	A	A	G	G	C	C
sample284	2	G	G	C	A	G	A	T	G	C	C
sample285	2	G	G	C	A	G	A	T	G	C	T
sample286	2	G	G	C	A	G	A	T	G	C	C
sample287	2	G	G	C	C	G	G	T	T	C	C
sample288	2	G	G	C	A	G	A	T	G	C	C
sample289	2	G	G	C	A	G	A	T	G	C	C
sample290	2	G	G	C	C	G	G	T	T	C	T
sample291	2	G	G	C	A	G	A	T	G	C	C
sample292	2	G	G	A	A	A	A	G	G	C	C
sample293	2	G	G	C	A	G	A	T	G	C	C
sample294	2	G	G	C	C	G	G	T	T	C	C
sample295	2	G	G	C	A	G	A	0	0	C	T
sample296	2	G	G	C	A	G	A	T	G	C	C
sample297	2	G	G	0	0	G	G	T	T	C	C
sample298	2	G	G	C	A	G	A	T	G	C	C
sample299	2	G	G	C	A	G	A	T	G	C	C
sample300	2	G	G	0	0	G	A	0	0	C	C
sample301	2	G	G	C	C	G	G	T	T	C	C
sample302	2	G	G	C	A	G	A	T	G	C	C
sample303	2	G	G	C	A	G	A	T	G	C	C
sample304	2	G	G	C	A	G	A	T	G	C	C
sample305	2	G	G	C	C	G	G	T	T	C	T
sample306	2	G	G	C	C	G	G	T	T	C	T
sample307	2	G	G	C	A	G	A	T	G	C	C
sample308	2	G	G	C	C	G	G	T	T	C	T
sample309	2	G	G	C	A	G	A	T	G	C	T
sample310	2	G	G	C	A	G	A	T	G	C	C
sample311	2	G	G	A	A	A	A	G	G	C	C
sample312	2	G	G	C	C	G	G	T	T	T	T
sample313	2	G	G	C	C	G	G	T	T	T	T
sample314	2	G	G	C	A	G	A	T	G	C	C
sample315	2	G	G	C	C	G	G	T	T	C	C
sample316	2	G	G	A	A	A	A	G	G	C	C
sample317	2	G	G	A	A	G	A	T	G	C	C
sample318	2	G	G	A	A	A	A	G	G	C	C
sample319	2	G	G	C	C	G	G	0	0	C	T
sample320	2	G	G	C	A	G	A	T	G	C	C
sample321	2	G	G	A	A	A	A	G	G	C	C
sample322	2	G	G	A	A	A	A	G	G	C	C
sample323	2	G	G	A	A	A	A	G	G	C	C
sample324	2	G	G	C	A	G	A	T	G	C	C
sample325	2	G	G	C	A	G	A	T	G	C	C
sample326	2	G	G	0	0	G	A	T	G	C	C
sample327	2	G	G	A	A	A	A	G	G	C	C
sample328	2	G	G	C	A	G	A	T	G	C	C
sample329	2	G	G	C	A	G	A	T	G	C	C
sample330	2	G	G	C	A	G	A	T	G	C	C
sample331	2	G	G	C	A	G	A	T	G	C	C
sample332	2	G	G	C	C	G	G	T	T	C	C
sample333	2	G	G	C	C	G	G	T	T	C	C
sample334	2	G	G	C	C	G	G	T	T	C	T
sample335	2	G	G	C	A	G	A	T	G	C	T
sample336	2	G	G	C	C	G	G	T	T	C	T
sample337	2	G	G	C	C	G	G	T	T	C	C
sample338	2	G	G	C	C	G	G	T	T	C	C
sample339	2	G	G	C	A	G	A	T	G	C	C
sample340	2	G	G	A	A	A	A	G	G	C	C
sample341	2	G	G	0	0	G	G	T	T	C	T
sample342	2	G	G	C	A	G	A	T	G	C	C
sample343	2	G	G	C	C	G	G	T	T	C	C
sample344	2	G	G	C	A	G	A	T	G	C	C
sample345	2	G	G	A	A	G	A	T	G	C	C
sample346	2	G	G	0	0	G	G	T	T	C	C
sample347	2	G	G	C	C	G	G	T	T	C	T
sample348	2	G	G	C	C	G	G	T	T	C	T
sample349	2	G	A	C	C	G	G	T	T	C	T
sample350	2	G	G	C	A	G	A	T	G	C	T
sample351	2	G	G	C	A	G	A	T	G	C	C
sample352	2	G	G	C	A	G	A	T	G	C	C
sample353	2	G	G	C	A	G	A	T	G	C	C
sample354	2	G	G	C	A	G	A	T	G	C	C
sample355	2	G	G	C	C	G	G	T	T	C	C
sample356	2	G	G	0	0	G	A	T	G	C	C
sample357	2	G	G	C	C	G	G	T	T	C	C
sample358	2	G	G	C	A	G	A	T	G	C	C
sample359	2	G	G	C	C	G	G	0	0	C	T
sample360	2	G	G	C	A	G	A	T	G	C	C
sample361	2	G	G	C	C	G	G	T	T	C	C
sample362	2	G	G	0	0	G	A	0	0	C	C
sample363	2	G	A	C	C	G	G	T	T	C	T
sample364	2	G	A	C	C	G	G	T	T	C	C
sample365	2	G	G	C	C	G	G	T	T	C	T
sample366	2	G	A	C	C	G	G	T	T	C	T
sample367	2	G	G	C	A	G	A	T	G	C	C
sample368	2	G	G	C	A	G	A	T	G	C	C
sample369	2	G	G	0	0	G	A	T	G	C	C
sample370	2	G	A	C	C	G	G	T	T	C	T
sample371	2	G	G	C	C	G	G	T	T	C	T
sample372	2	G	G	C	A	G	A	T	G	C	C
sample373	2	G	G	C	A	G	A	T	G	C	T
sample374	2	G	A	C	C	G	G	T	T	C	T
sample375	2	G	G	C	A	G	A	T	G	C	C
sample376	2	G	G	C	A	G	A	T	G	C	C
sample377	2	G	G	A	A	A	A	G	G	C	C
sample378	2	G	A	C	C	G	G	T	T	C	T
sample379	2	G	G	A	A	A	A	G	G	C	C
sample380	2	G	G	C	C	G	G	T	T	C	C
sample381	2	G	A	C	C	G	G	T	T	C	C
sample382	2	G	G	C	A	G	A	T	G	C	C
sample383	2	G	G	C	C	G	G	T	T	C	T
sample384	2	G	G	A	A	A	A	G	G	C	C
sample385	2	G	G	A	A	A	A	G	G	C	C
sample386	2	G	G	0	0	G	G	T	T	C	C
sample387	2	G	A	C	C	G	G	T	T	C	T
sample388	2	G	G	C	A	G	A	T	G	C	C
sample389	2	G	G	C	C	G	G	T	T	C	T
sample390	2	G	G	C	A	G	A	T	G	C	C
sample391	2	G	G	C	C	G	G	T	T	C	C
sample392	2	G	G	C	C	G	G	T	T	C	C
sample393	2	G	G	A	A	A	A	G	G	C	C
sample394	2	G	G	C	C	G	G	T	T	C	C
sample395	2	G	G	C	C	G	G	T	T	C	C
sample396	2	G	G	C	C	G	G	T	T	C	C
sample397	2	G	G	C	A	G	A	T	G	C	C
sample398	2	G	G	C	C	G	G	T	T	C	C
sample399	2	G	A	C	C	G	G	T	T	C	T
sample400	2	G	A	C	A	G	A	T	G	C	T
sample401	2	G	A	C	A	G	A	T	G	C	C
sample402	2	G	G	C	A	G	A	T	G	C	T
sample403	2	G	G	A	A	A	A	G	G	C	C
sample404	2	G	G	C	C	G	G	T	T	C	C
sample405	2	G	G	C	C	G	G	T	T	C	T
sample406	2	G	G	C	C	G	G	T	T	C	C
sample407	2	G	G	C	A	G	A	T	G	C	T
sample408	2	G	G	A	A	A	A	G	G	C	C
sample409	2	G	G	A	A	A	A	G	G	C	C
sample410	2	G	G	A	A	A	A	G	G	C	C
sample411	2	G	G	C	A	G	A	T	G	C	C
sample412	2	G	G	C	C	G	G	T	T	C	C
sample413	2	G	G	C	C	G	G	T	T	C	C
sample414	2	G	G	C	C	G	G	T	T	C	C
sample415	2	G	G	C	A	G	A	T	G	C	C
sample416	2	G	A	C	A	G	A	T	G	C	C
sample417	2	G	G	C	C	G	G	T	T	C	C
sample418	2	G	G	C	A	G	A	T	G	C	C
sample419	2	G	G	C	C	G	G	T	T	C	T
sample420	2	G	G	C	A	G	A	T	G	C	C
sample421	2	G	G	C	C	G	G	T	T	C	C
sample422	2	G	A	C	C	G	G	T	T	C	T
sample423	2	G	G	C	A	G	A	T	G	C	T
sample424	2	G	A	C	A	G	A	T	G	C	T
sample425	2	G	G	C	C	G	G	T	T	C	C
sample426	2	G	G	A	A	A	A	G	G	C	C
sample427	2	G	G	C	A	G	A	T	G	C	C
sample428	2	G	G	C	A	G	A	T	G	C	C
sample429	2	G	A	C	A	G	A	T	G	C	C
sample430	2	G	G	C	A	G	A	T	G	C	C
sample431	2	G	G	C	A	G	A	T	G	C	C
sample432	2	G	G	C	A	G	A	T	G	C	T
sample433	2	G	G	C	A	G	A	T	G	C	C
sample434	2	G	G	C	A	G	A	T	G	C	C
sample435	2	G	G	C	C	G	G	T	T	C	T
sample436	2	G	G	A	A	A	A	G	G	C	T
sample437	2	G	A	C	C	G	G	T	T	C	T
sample438	2	G	G	C	A	G	A	T	G	C	T
sample439	2	G	G	C	C	G	G	T	T	C	C
sample440	2	G	G	C	C	G	G	T	T	C	C
sample441	2	G	G	C	C	G	G	T	T	C	C
sample442	2	G	G	C	A	G	A	T	G	C	T
sample443	2	G	G	A	A	A	A	G	G	C	C
sample444	2	G	G	C	A	G	A	T	G	C	C
sample445	2	G	A	C	C	G	G	T	T	C	T
sample446	2	G	G	C	A	G	A	T	G	C	C
sample447	2	G	G	C	A	G	A	T	G	C	C
sample448	2	G	G	C	A	G	A	T	G	C	C
sample449	2	G	G	0	0	A	A	G	G	C	C
sample450	2	G	G	C	A	G	A	T	G	C	C
sample451	2	G	G	C	C	G	G	T	T	C	T
sample452	2	G	A	C	A	G	A	T	G	C	T
sample453	2	A	A	C	C	G	G	T	T	T	T
sample454	2	G	G	C	C	G	G	T	T	C	C
sample455	2	G	G	C	A	G	A	T	G	C	T
sample456	2	G	G	C	C	G	G	T	T	C	T
sample457	2	G	G	C	A	G	A	T	G	C	C
sample458	2	G	G	C	C	G	G	T	T	C	C
sample459	2	G	G	C	C	G	G	T	T	C	C
sample460	2	G	G	C	A	G	A	T	G	C	C
sample461	2	G	G	C	C	G	G	T	T	C	C
sample462	2	G	G	C	A	G	A	T	G	0	0
sample463	2	G	G	C	A	G	A	T	G	C	C
sample464	2	G	G	C	A	G	A	T	G	C	C
sample465	2	G	G	C	C	G	G	T	T	C	C
sample466	2	G	A	C	A	G	A	T	G	C	C
sample467	2	G	G	C	C	G	G	T	T	C	T
sample468	2	G	G	C	A	G	A	T	G	C	T
sample469	2	G	G	A	A	A	A	G	G	C	C
sample470	2	G	G	C	A	G	A	T	G	0	0
sample471	2	G	G	C	C	G	G	T	T	C	T
sample472	2	G	G	C	A	G	A	T	G	C	C
sample473	2	G	A	C	C	G	G	T	T	T	T
sample474	2	G	G	C	C	G	G	T	T	C	C
sample475	2	G	G	C	A	G	A	T	G	C	C
sample476	2	G	G	C	A	G	A	T	G	C	C
sample477	2	G	G	C	A	G	A	T	G	C	C
sample478	2	G	G	C	A	G	A	T	G	C	T
sample479	2	G	G	C	C	G	G	T	T	C	C
sample480	2	G	G	C	A	G	A	T	G	C	C
sample481	2	G	G	C	C	G	G	T	T	C	C
sample482	2	G	G	C	A	G	A	T	G	C	C
sample483	2	G	G	C	C	G	G	T	T	C	C
sample484	2	G	G	C	A	G	A	T	G	C	C
sample485	2	G	G	C	A	G	A	T	G	C	C
sample486	2	G	G	C	A	G	A	T	G	C	T
sample487	2	G	G	C	A	G	A	T	G	C	C
sample488	2	G	G	C	A	G	A	T	G	C	C
sample489	2	G	G	C	A	G	A	T	G	C	C
sample490	2	G	G	C	C	G	G	T	T	C	C
sample491	2	G	A	C	A	G	A	T	G	C	T
sample492	2	G	G	C	C	G	G	T	T	C	C
sample493	2	G	G	C	C	G	G	T	T	C	T
sample494	2	G	G	A	A	A	A	G	G	C	C
sample495	2	G	A	C	A	G	A	T	G	C	T
sample496	2	G	G	C	A	G	A	T	G	C	C
sample497	2	G	G	C	C	G	G	T	T	C	C
sample498	2	G	A	C	C	G	G	T	T	C	T
sample499	2	0	0	A	A	A	A	G	G	C	C
sample500	2	G	G	C	C	G	G	T	T	C	T
sample501	2	G	G	C	A	G	A	T	G	C	C
sample502	2	G	G	C	A	G	A	T	G	C	C
sample503	2	G	G	C	C	G	G	T	T	C	C
sample504	2	G	G	C	A	G	A	T	G	C	C
sample505	2	G	G	C	A	G	A	T	G	C	C
sample506	2	G	G	C	A	G	A	T	G	C	C
sample507	2	G	G	A	A	A	A	G	G	C	C
sample508	2	G	G	C	A	G	A	T	G	C	C
sample509	2	G	G	C	C	G	G	T	T	C	C
sample510	2	G	G	C	C	G	G	T	T	C	C
sample511	2	G	G	C	C	G	G	T	T	C	C
sample512	2	G	G	A	A	A	A	G	G	C	C
sample513	2	G	G	C	C	G	G	T	T	C	C
sample514	2	G	G	C	C	G	G	T	T	C	C
sample515	2	G	G	C	A	G	A	T	G	C	C
sample516	2	G	G	C	A	G	A	T	G	C	C
sample517	2	G	G	C	C	G	G	T	T	C	C
sample518	2	G	G	C	C	G	G	T	T	C	T
sample519	2	G	G	C	A	G	A	T	G	C	C
sample520	2	G	G	C	A	G	A	T	G	C	C
sample521	2	G	G	C	C	G	G	T	T	C	C
sample522	2	G	G	C	A	G	A	T	G	C	C
sample523	2	G	G	A	A	A	A	G	G	C	C
sample524	2	G	G	C	A	G	A	T	G	C	C
sample525	2	G	G	A	A	A	A	G	G	C	C
sample526	2	G	A	C	C	G	G	T	T	C	T
sample527	2	G	G	C	A	G	A	T	G	C	C
sample528	2	G	G	A	A	A	A	G	G	C	C
sample529	2	G	G	C	A	G	A	T	G	C	C
sample530	2	G	A	C	C	G	G	T	T	C	T
sample531	2	G	G	C	C	G	G	T	T	C	C
sample532	2	G	G	C	A	G	A	T	G	C	C
sample533	2	G	G	A	A	A	A	G	G	C	C
sample534	2	G	G	C	A	G	A	T	G	C	C
sample535	2	G	G	A	A	A	A	G	G	C	C
sample536	2	G	G	C	A	G	A	T	G	C	C
sample537	2	G	G	C	A	G	A	T	G	C	T
sample538	2	G	G	C	A	G	A	T	G	C	C
sample539	2	G	G	C	A	G	A	T	G	C	C
sample540	2	G	G	C	A	G	A	T	G	C	C
sample541	2	G	G	C	C	G	G	T	T	C	T
sample542	2	G	G	C	C	G	G	T	T	C	C
sample543	2	G	G	C	C	G	G	T	T	C	C
sample544	2	G	G	C	A	G	A	T	G	C	C
sample545	2	G	G	C	C	G	G	T	T	C	C
sample546	2	G	G	C	A	G	A	T	G	C	C
sample547	2	G	G	C	A	G	A	T	G	C	C
sample548	2	G	G	C	C	G	G	T	T	T	T
sample549	2	G	G	C	C	G	G	T	T	C	C
sample550	2	G	G	C	A	G	A	T	G	C	C
sample551	2	G	A	C	C	G	G	T	T	C	T
sample552	2	G	A	C	C	G	G	T	T	C	T
sample553	2	G	G	C	A	G	A	T	G	C	C
sample554	2	G	G	C	A	G	A	T	G	0	0
sample555	2	G	G	C	C	G	G	T	T	C	C
sample556	2	G	G	A	A	A	A	G	G	C	C
sample557	2	G	G	C	A	G	A	T	G	C	C
sample558	2	G	G	C	A	G	A	T	G	C	C
sample559	2	G	G	C	C	G	G	T	T	C	C
sample560	2	G	G	C	A	G	A	T	G	C	C
sample561	2	G	G	A	A	A	A	G	G	C	C
sample562	2	G	G	C	C	G	G	T	T	C	T
sample563	2	G	G	C	C	G	G	0	0	C	C
sample564	2	G	G	C	A	G	A	T	G	C	C
sample565	2	G	G	C	A	G	A	T	G	C	C
sample566	2	G	G	A	A	A	A	G	G	C	C
sample567	2	G	G	C	A	G	A	T	G	C	C
sample568	2	G	G	C	C	G	G	T	T	C	C
sample569	2	G	G	C	A	G	A	T	G	C	C
sample570	2	G	G	C	C	G	G	T	T	C	C
sample571	2	G	A	C	A	G	A	T	G	C	T
sample572	2	G	G	A	A	A	A	G	G	C	C
sample573	2	G	G	C	A	G	A	T	G	C	C
sample574	2	G	G	C	C	G	G	T	T	C	C
sample575	2	G	G	C	C	G	G	T	T	C	T
sample576	2	G	A	C	A	G	A	T	G	C	T
sample577	2	G	G	A	A	A	A	0	0	C	C
sample578	2	G	G	C	A	G	A	T	G	C	C
sample579	2	G	G	A	A	A	A	G	G	C	C
sample580	2	G	G	C	A	G	A	T	G	C	C
sample581	2	G	G	C	A	G	A	T	G	C	C
sample582	2	G	G	C	C	G	G	T	T	C	C
sample583	2	G	G	A	A	A	A	G	G	C	C
sample584	2	G	G	C	A	G	A	T	G	C	T
sample585	2	G	G	C	C	G	G	T	T	C	C
sample586	2	G	G	A	A	A	A	G	G	C	C
sample587	2	G	G	C	C	G	G	T	T	C	C
sample588	2	G	G	C	A	G	A	T	G	C	T
sample589	2	G	G	C	A	G	A	T	G	C	C
sample590	2	G	G	C	C	G	G	T	T	C	C
sample591	2	G	G	C	A	G	A	T	G	C	C
sample592	2	G	G	A	A	A	A	G	G	C	C
sample593	2	G	G	C	A	G	A	T	G	C	C
sample594	2	G	G	C	C	G	G	T	T	C	C
sample595	2	G	G	C	A	G	A	T	G	C	C
sample596	2	G	G	C	C	G	G	T	T	C	C
sample597	2	G	G	A	A	A	A	G	G	C	C
sample598	2	G	G	A	A	A	A	G	G	C	C
sample599	2	G	G	C	A	G	A	T	G	C	C
sample600	2	G	G	C	A	G	A	T	G	C	C
sample601	2	G	G	A	A	A	A	G	G	C	C
sample602	2	G	G	C	A	G	A	T	G	C	C
sample603	2	G	G	0	0	G	A	T	G	C	C
sample604	2	G	G	0	0	G	G	T	T	C	C
sample605	2	G	G	A	A	A	A	G	G	C	C
sample606	2	G	G	C	A	G	A	T	G	C	C
sample607	2	G	G	C	C	G	G	T	T	C	C
sample608	2	G	G	A	A	A	A	G	G	C	C
sample609	2	G	A	C	C	G	G	T	T	T	T
sample610	2	G	A	C	C	G	G	T	T	C	T
sample611	2	G	G	C	C	G	G	T	T	C	C
sample612	2	G	G	C	A	G	A	T	G	C	C
sample613	2	G	G	C	A	G	A	T	G	C	C
sample614	2	G	G	C	A	G	A	T	G	C	T
sample615	2	G	G	C	C	G	G	T	T	C	T
sample616	2	G	G	C	C	G	G	T	T	C	C
sample617	2	G	G	C	C	G	G	T	T	C	T
sample618	2	G	G	C	C	G	G	T	T	C	T
sample619	2	G	G	C	A	G	A	T	G	C	C
sample620	2	G	G	C	A	G	A	T	G	C	C
sample621	2	G	A	C	A	G	A	T	G	C	T
sample622	2	G	G	A	A	A	A	G	G	C	C
sample623	2	G	G	C	C	G	G	T	T	C	C
sample624	2	G	G	C	C	G	G	T	T	C	T
sample625	2	G	G	A	A	A	A	G	G	C	C
sample626	2	G	G	A	A	A	A	G	G	C	C
sample627	2	G	G	A	A	G	A	T	G	C	C
sample628	2	G	G	0	0	G	A	T	G	C	C
sample629	2	G	G	C	A	G	A	T	G	C	C
sample630	2	G	G	C	A	G	A	T	G	C	C
sample631	2	G	G	C	A	G	A	T	G	C	C
sample632	2	G	G	C	C	G	G	T	T	C	C
sample633	2	G	G	C	A	0	0	T	G	C	C
sample634	2	G	G	A	A	A	A	G	G	C	C
sample635	2	G	G	C	A	G	A	T	G	C	C
sample636	2	G	G	C	C	G	G	T	T	C	C
sample637	2	G	G	C	C	G	G	T	T	C	C
sample638	2	G	G	C	C	G	G	T	T	C	C
sample639	2	G	G	C	C	G	G	T	T	C	T
sample640	2	G	G	C	A	G	A	T	G	C	C
sample641	2	G	G	C	C	G	G	T	T	C	C
sample642	2	G	G	A	A	A	A	G	G	C	C
sample643	2	G	G	C	A	G	A	T	G	C	T
sample644	2	G	G	C	A	G	A	T	G	C	C
sample645	2	G	G	C	C	G	G	T	T	C	C
sample646	2	G	G	C	A	G	A	T	G	C	C
sample647	2	G	G	C	C	G	G	T	T	C	C
sample648	2	G	G	C	C	G	G	T	T	C	C
sample649	2	G	G	C	A	G	A	T	G	C	T
sample650	2	G	G	C	A	G	A	T	G	C	C
sample651	2	G	G	C	C	G	G	T	T	C	C
sample652	2	G	G	0	0	G	A	T	G	C	C
sample653	2	G	A	C	A	G	A	T	G	C	T
sample654	2	G	G	0	0	G	A	T	G	C	C
sample655	2	G	G	0	0	G	G	T	T	C	C
sample656	2	G	G	A	A	A	A	G	G	C	C
sample657	2	G	G	C	A	G	A	T	G	C	T
sample658	2	G	G	C	C	G	G	T	T	C	T
sample659	2	G	G	C	A	G	A	T	G	C	C
sample660	2	G	G	C	A	G	A	T	G	C	C
sample661	2	G	G	A	A	A	A	G	G	C	C
sample662	2	G	G	C	A	G	A	T	G	C	C
sample663	2	G	G	C	C	G	G	T	T	C	C
sample664	2	G	G	0	0	G	G	T	T	C	T
sample665	2	G	G	C	A	G	A	T	G	C	T
sample666	2	G	G	A	A	A	A	G	G	C	C
sample667	2	G	G	C	A	G	A	T	G	C	C
sample668	2	G	G	C	C	G	G	T	T	C	T
sample669	2	G	G	C	C	G	G	T	T	C	C
sample670	2	G	G	C	A	G	A	T	G	C	T
sample671	2	G	G	C	C	G	G	T	T	C	C
sample672	2	G	G	A	A	A	A	G	G	C	C
sample673	2	G	G	C	A	G	A	T	G	C	C
sample674	2	G	G	A	A	G	A	T	G	C	C
sample675	2	G	G	C	A	G	A	T	G	C	C
sample676	2	0	0	C	C	G	G	T	T	C	C
sample677	2	G	G	C	C	G	G	T	T	C	C
sample678	2	G	G	C	A	G	A	T	G	C	C
sample679	2	G	G	C	A	G	A	T	G	C	C
sample680	2	G	G	C	C	G	G	T	T	C	C
sample681	2	G	G	C	A	G	A	T	G	C	T
sample682	2	G	G	C	A	G	A	T	G	C	T
sample683	2	G	G	A	A	A	A	G	G	C	C
sample684	2	G	G	C	A	G	A	T	G	C	C
sample685	2	G	G	C	A	G	A	T	G	C	C
sample686	2	G	A	C	C	G	G	T	T	C	T
sample687	2	G	G	C	C	G	G	T	T	C	C
sample688	2	G	G	C	C	G	G	T	T	C	C
sample689	2	G	A	C	C	G	G	T	T	C	T
sample690	2	G	G	C	C	G	G	T	T	C	T
sample691	2	G	G	C	A	G	A	T	G	C	C
sample692	2	G	G	A	A	A	A	G	G	C	C
sample693	2	G	A	0	0	G	G	T	T	C	T
sample694	2	G	A	C	A	G	A	T	G	C	T
sample695	2	G	G	A	A	A	A	G	G	C	C
sample696	2	G	G	C	A	0	0	T	G	C	C
sample697	2	G	G	C	A	0	0	T	G	C	C
sample698	2	G	G	C	A	0	0	T	G	C	C
sample699	2	G	G	C	A	G	A	T	G	C	C
sample700	2	G	G	C	A	G	A	T	G	C	C
sample701	2	G	A	C	A	G	A	T	G	C	T
sample702	2	G	G	C	C	0	0	T	T	C	C
sample703	2	G	G	A	A	0	0	G	G	C	C
sample704	2	G	G	C	C	0	0	T	T	C	T
sample705	2	G	G	C	C	0	0	T	T	C	C
sample706	2	G	G	C	C	G	G	T	T	C	C
sample707	2	G	G	C	A	0	0	T	G	C	C
sample708	2	G	G	C	C	0	0	T	T	C	C
sample709	2	G	G	C	C	0	0	T	T	C	C
sample710	2	G	G	C	A	0	0	T	G	C	C
sample711	2	G	A	C	C	G	G	T	T	C	T
sample712	2	G	G	C	A	0	0	T	G	C	T
sample713	2	G	A	C	C	0	0	T	T	C	T
sample714	2	G	G	C	C	G	G	T	T	C	C
sample715	2	G	G	C	A	0	0	T	G	C	C
sample716	2	G	G	C	C	G	G	T	T	C	C
sample717	2	G	G	A	A	0	0	T	G	C	C
sample718	2	G	G	A	A	0	0	T	G	C	C
sample719	2	G	G	C	A	0	0	T	G	C	C
sample720	2	G	G	A	A	A	A	G	G	C	C
sample721	2	G	G	0	0	G	A	0	0	C	C
sample722	2	G	A	C	A	G	A	T	G	C	T
sample723	2	G	G	C	A	G	A	T	G	C	C
sample724	2	G	G	C	A	0	0	T	G	C	C
sample725	2	G	G	C	A	G	A	T	G	C	T
sample726	2	G	G	C	C	G	G	T	T	C	C
sample727	2	G	G	C	C	G	G	T	T	C	C
sample728	2	G	G	C	A	G	A	T	G	C	C
sample729	2	G	G	C	A	G	A	T	G	C	T
sample730	2	G	G	C	A	G	A	T	G	C	T
sample731	2	G	G	C	A	G	A	T	G	C	T
sample732	2	G	G	C	A	0	0	T	G	C	C
sample733	2	G	G	C	A	0	0	T	G	C	C
sample734	2	G	G	C	A	0	0	T	G	C	C
sample735	2	G	A	C	A	G	A	T	G	C	T
sample736	2	G	A	C	C	G	G	T	T	C	T
sample737	2	G	G	C	A	G	A	T	G	C	C
sample738	2	G	G	C	C	G	G	T	T	C	C
sample739	2	G	G	C	A	G	A	T	G	C	T
sample740	2	G	G	C	C	G	G	T	T	C	T
sample741	2	G	G	C	C	0	0	T	T	C	C
sample742	2	G	G	C	C	0	0	T	T	C	T
sample743	2	G	G	C	A	G	A	T	G	C	C
sample744	2	G	G	C	C	G	G	T	T	C	C
sample745	2	G	G	0	0	0	0	T	G	C	C
sample746	2	G	G	C	C	0	0	T	T	C	C
sample747	2	G	G	C	C	G	G	T	T	C	C
sample748	2	G	G	0	0	0	0	T	T	C	T
sample749	2	G	G	C	C	0	0	T	T	C	C
sample750	2	G	G	C	A	0	0	T	G	C	C
sample751	2	G	G	C	A	0	0	T	G	C	C
sample752	2	G	G	C	A	G	A	T	G	C	C
sample753	2	G	G	C	A	G	A	T	G	C	T
sample754	2	G	G	A	A	A	A	G	G	C	C
sample755	2	G	G	C	A	G	A	T	G	C	C
sample756	2	G	A	C	A	G	A	T	G	C	C
sample757	2	G	G	C	A	G	A	T	G	C	C
sample758	2	G	G	C	A	0	0	T	G	C	C
sample759	2	G	A	C	C	G	G	T	T	C	T
sample760	2	G	G	C	C	G	G	T	T	C	C
sample761	2	G	G	A	A	0	0	G	G	C	C
sample762	2	G	G	C	C	G	G	T	T	T	T
sample763	2	G	G	A	A	0	0	G	G	C	C
sample764	2	G	G	A	A	0	0	G	G	C	C
sample765	2	G	G	C	C	0	0	T	T	C	C
sample766	2	G	G	C	C	0	0	T	T	C	C
sample767	2	G	G	C	A	G	A	T	G	C	C
sample768	2	G	G	C	C	0	0	T	T	C	C
sample769	2	G	G	C	A	0	0	T	G	C	C
sample770	2	G	G	A	A	A	A	G	G	C	C
sample771	2	G	G	C	C	G	G	T	T	C	C
sample772	2	G	G	A	A	A	A	G	G	C	C
sample773	2	G	G	C	A	0	0	T	G	C	C
sample774	2	G	G	C	A	G	A	T	G	C	C
sample775	2	G	G	A	A	A	A	G	G	C	C
sample776	2	G	A	C	C	G	G	T	T	C	T
sample777	2	G	G	A	A	A	A	G	G	C	C
sample778	2	0	0	A	A	0	0	G	G	0	0
sample779	2	G	G	C	C	0	0	T	T	C	C
sample780	2	G	G	C	C	0	0	T	T	C	T
sample781	2	G	G	C	C	G	G	T	T	C	T
sample782	2	G	G	C	A	0	0	T	G	C	C
sample783	2	G	G	C	C	0	0	T	T	C	C
sample784	2	G	G	C	A	G	A	T	G	C	C
sample785	2	G	G	C	A	G	A	T	G	C	T
sample786	2	G	G	C	A	G	A	T	G	C	C
sample787	2	G	G	C	A	0	0	T	G	C	C
sample788	2	G	G	A	A	A	A	G	G	C	C
sample789	2	G	G	C	A	G	A	T	G	C	C
sample790	2	G	G	C	A	G	A	T	G	C	C
sample791	2	G	A	C	A	G	A	T	G	C	C
sample792	2	G	G	A	A	A	A	G	G	C	C
sample793	2	G	G	C	C	G	G	T	T	C	C
sample794	2	G	G	C	A	G	A	T	G	C	C
sample795	2	G	G	A	A	0	0	G	G	C	C
sample796	2	G	G	0	0	G	A	T	G	C	C
sample797	2	G	G	A	A	0	0	T	G	C	C
sample798	2	G	G	C	A	0	0	T	G	C	C
sample799	2	G	G	C	A	G	A	T	G	C	T
sample800	2	G	G	C	A	G	A	T	G	C	C
sample801	2	G	G	C	A	0	0	T	G	C	C
sample802	2	G	G	C	A	0	0	T	G	C	C
sample803	2	G	G	A	A	A	A	G	G	C	C
sample804	2	G	G	C	C	0	0	T	T	C	T
sample805	2	G	G	C	A	G	A	T	G	C	C
sample806	2	G	A	C	C	G	G	T	T	C	T
sample807	2	G	G	C	C	G	G	T	T	C	C
sample808	2	G	G	C	C	0	0	T	T	C	T
sample809	2	G	G	C	C	G	G	T	T	C	C
sample810	2	G	G	C	A	0	0	T	G	C	C
sample811	2	G	G	A	A	0	0	G	G	C	C
sample812	2	G	G	A	A	0	0	G	G	C	C
sample813	2	G	G	C	C	G	G	T	T	C	T
sample814	2	G	G	C	C	G	G	T	T	C	C
sample815	2	G	G	C	C	G	G	T	T	C	C
sample816	2	G	G	C	C	G	G	T	T	C	T
sample817	2	G	G	C	A	G	A	T	G	C	C
sample818	2	G	G	A	A	A	A	G	G	C	C
sample819	2	G	G	A	A	A	A	G	G	C	C
sample820	2	G	G	C	A	G	A	T	G	C	T
sample821	2	G	G	A	A	A	A	G	G	C	C
sample822	2	G	G	C	A	G	A	T	G	C	C
sample823	2	G	G	C	C	G	G	T	T	C	C
sample824	2	G	G	C	C	G	G	T	T	C	C
sample825	2	G	G	C	C	G	G	T	T	C	T
sample826	2	G	G	C	A	G	A	T	G	C	C
sample827	2	G	G	C	A	G	A	T	G	C	C
sample828	2	G	G	C	C	G	G	T	T	C	C
sample829	2	G	A	C	C	G	G	T	T	C	T
sample830	2	G	G	A	A	A	A	G	G	C	C
sample831	2	G	A	C	A	G	A	T	G	C	T
sample832	2	G	G	C	C	G	G	T	T	C	T
sample833	2	G	G	C	A	G	A	T	G	C	T
sample834	2	G	G	C	C	G	G	T	T	C	C
sample835	2	G	A	C	C	G	G	T	T	C	T
sample836	2	G	G	C	A	G	A	T	G	C	C
sample837	2	G	G	C	A	G	A	T	G	C	T
sample838	2	G	G	0	0	G	G	T	T	C	C
sample839	2	G	G	C	C	G	G	T	T	C	C
sample840	2	G	G	A	A	A	A	G	G	C	C
sample841	2	G	G	C	A	G	A	T	G	C	C
sample842	2	G	G	C	A	G	A	T	G	C	C
sample843	2	G	G	C	A	G	A	T	G	C	C
sample844	2	G	A	C	A	G	A	T	G	C	T
sample845	2	G	G	C	A	G	A	T	G	C	C
sample846	2	G	G	A	A	A	A	G	G	C	C
sample847	2	G	G	A	A	A	A	G	G	C	C
sample848	2	G	G	C	A	G	A	T	G	C	C
sample849	2	G	G	C	C	G	G	T	T	C	C
sample850	2	G	G	C	C	G	G	T	T	C	T
sample851	2	G	G	A	A	A	A	G	G	C	C
sample852	2	G	G	C	A	G	A	T	G	C	C
sample853	2	G	G	C	C	G	G	T	T	C	C
sample854	2	G	G	C	C	G	G	T	T	C	C
sample855	2	G	G	A	A	A	A	G	G	C	C
sample856	2	G	G	C	A	G	A	T	G	C	T
sample857	2	G	G	C	A	G	A	T	G	C	C
sample858	2	G	G	A	A	A	A	G	G	C	C
sample859	2	G	A	C	A	G	A	T	G	C	T
sample860	2	G	G	C	A	G	A	T	G	C	C
sample861	2	G	G	0	0	A	A	G	G	C	C
sample862	2	G	G	C	A	G	A	T	G	C	C
sample863	2	G	G	C	A	G	A	T	G	C	C
sample864	2	G	G	C	C	G	G	T	T	C	C
sample865	2	G	G	C	A	G	A	T	G	C	C
sample866	2	G	G	C	A	G	A	T	G	C	C
sample867	2	G	G	C	A	G	A	T	G	C	T
sample868	2	G	A	C	A	G	A	T	G	C	T
sample869	2	G	G	A	A	A	A	G	G	C	C
sample870	2	G	G	C	C	G	G	T	T	C	C
sample871	2	G	G	C	A	G	A	T	G	C	C
sample872	2	G	G	C	A	G	A	T	G	C	C
sample873	2	G	G	C	A	G	A	T	G	C	C
sample874	2	G	G	C	C	G	G	T	T	C	T
sample875	2	G	G	C	A	G	A	T	G	C	C
sample876	2	G	G	A	A	A	A	G	G	C	C
sample877	2	G	G	C	A	G	A	T	G	C	C
sample878	2	G	G	C	A	G	A	T	G	C	C
sample879	2	G	G	C	C	G	G	T	T	C	C
sample880	2	G	G	A	A	A	A	G	G	C	C
sample881	2	G	G	C	C	G	G	T	T	C	T
sample882	2	G	G	C	A	G	A	T	G	C	T
sample883	2	G	G	C	A	G	A	T	G	C	T
sample884	2	G	A	C	A	G	A	T	G	C	T
sample885	2	G	G	A	A	A	A	G	G	C	C
sample886	2	G	G	C	C	G	G	T	T	C	C
sample887	2	G	G	C	A	G	A	T	G	C	C
sample888	2	G	G	C	C	G	G	T	T	C	C
sample889	2	G	G	C	A	G	A	T	G	C	C
sample890	2	G	G	A	A	A	A	G	G	C	C
sample891	2	G	G	C	A	G	A	T	G	C	C
sample892	2	G	G	C	C	G	G	T	T	C	T
sample893	2	G	G	C	A	G	A	T	G	C	C
sample894	2	G	G	C	A	0	0	T	G	C	C
sample895	2	G	G	A	A	0	0	G	G	C	C
sample896	2	G	G	C	C	G	G	T	T	C	T
sample897	2	G	G	C	A	G	A	T	G	C	T
sample898	2	G	G	C	C	G	G	T	T	C	T
sample899	2	G	G	C	C	G	G	T	T	C	C
sample900	2	G	G	C	A	G	A	T	G	C	C
sample901	2	G	G	0	0	G	G	T	T	C	C
sample902	2	G	G	C	C	G	G	T	T	C	C
sample903	2	G	A	C	C	G	G	T	T	T	T
sample904	2	G	G	A	A	A	A	G	G	C	C
sample905	2	G	G	C	C	G	G	T	T	C	C
sample906	2	G	G	C	A	A	A	T	G	C	C
sample907	2	G	G	C	A	0	0	T	G	C	C
sample908	2	G	G	C	C	G	G	T	T	C	C
sample909	2	G	G	C	A	G	A	T	G	C	C
sample910	2	G	G	C	C	G	G	T	T	C	C
sample911	2	G	G	C	A	G	A	T	G	C	C
sample912	2	G	G	C	C	G	G	T	T	C	C
sample913	1	G	G	C	A	G	A	T	G	C	C
sample914	1	G	G	C	A	G	A	T	G	C	C
sample915	1	G	G	C	A	G	A	T	G	C	C
sample916	1	G	G	C	A	G	A	T	G	C	C
sample917	1	G	G	C	A	G	A	T	G	C	C
sample918	1	G	G	C	A	G	A	T	G	C	C
sample919	1	G	G	A	A	A	A	G	G	C	C
sample920	1	G	G	C	C	G	G	T	T	C	C
sample921	1	G	G	C	A	G	A	T	G	C	C
sample922	1	G	G	C	A	G	A	T	G	C	C
sample923	1	G	G	C	A	G	A	T	G	C	C
sample924	1	G	A	C	C	G	G	T	T	C	T
sample925	1	G	G	C	C	G	G	T	T	C	C
sample926	1	G	G	A	A	A	A	G	G	C	C
sample927	1	G	G	A	A	A	A	G	G	C	C
sample928	1	G	G	C	A	G	A	T	G	C	C
sample929	1	G	G	A	A	A	A	G	G	C	C
sample930	1	G	G	C	A	G	A	T	G	C	C
sample931	1	G	G	C	A	G	A	T	G	C	C
sample932	1	G	G	C	A	G	A	T	G	C	C
sample933	1	G	G	A	A	A	A	G	G	C	C
sample934	1	G	G	A	A	A	A	G	G	C	C
sample935	1	G	G	C	C	G	G	T	T	C	C
sample936	1	G	A	C	A	G	A	T	G	C	T
sample937	1	G	A	C	C	G	G	T	T	C	T
sample938	1	G	G	A	A	A	A	G	G	C	C
sample939	1	G	G	C	C	G	G	T	T	C	T
sample940	1	G	G	C	C	G	G	T	T	C	C
sample941	1	G	G	A	A	A	A	G	G	C	C
sample942	1	G	G	C	C	G	G	T	T	C	T
sample943	1	G	G	C	A	G	A	T	G	C	C
sample944	1	G	G	A	A	A	A	G	G	C	C
sample945	1	G	G	C	A	G	A	T	G	C	C
sample946	1	G	G	C	C	G	G	T	T	C	T
sample947	1	G	G	C	C	G	G	T	T	C	T
sample948	1	G	A	C	C	G	G	T	T	C	T
sample949	1	G	G	C	A	G	A	T	G	C	C
sample950	1	G	G	C	C	G	G	T	T	C	C
sample951	1	G	G	C	C	G	G	T	T	C	T
sample952	1	G	G	A	A	A	A	G	G	C	C
sample953	1	G	G	A	A	A	A	G	G	C	C
sample954	1	G	G	C	C	G	G	T	T	C	C
sample955	1	G	G	C	C	G	G	T	T	C	C
sample956	1	G	G	A	A	A	A	G	G	C	C
sample957	1	G	G	C	A	G	A	T	G	C	T
sample958	1	G	G	C	A	G	A	T	G	C	T
sample959	1	G	G	C	C	G	G	T	T	C	C
sample960	1	G	G	C	A	G	A	T	G	C	C
sample961	1	G	G	C	A	G	A	T	G	C	C
sample962	1	G	G	C	A	G	A	T	G	C	C
sample963	1	G	G	C	A	G	A	T	G	C	C
sample964	1	G	G	C	C	G	G	T	T	C	C
sample965	1	G	G	C	A	G	A	T	G	C	C
sample966	1	G	G	C	A	G	A	T	G	C	C
sample967	1	G	G	C	A	G	A	T	G	C	C
sample968	1	G	G	C	C	G	G	T	T	C	C
sample969	1	G	G	C	C	G	G	T	T	C	C
sample970	1	G	G	C	C	G	G	T	T	C	C
sample971	1	G	A	C	C	G	G	T	T	C	C
sample972	1	G	G	A	A	A	A	G	G	C	C
sample973	1	G	G	C	C	G	G	T	T	C	C
sample974	1	G	G	C	A	G	A	T	G	C	T
sample975	1	G	G	C	A	G	A	T	G	C	T
sample976	1	G	G	C	C	G	G	T	T	C	C
sample977	1	G	G	C	A	G	A	T	G	C	C
sample978	1	G	A	C	C	G	G	T	T	C	C
sample979	1	G	G	C	A	G	A	T	G	C	C
sample980	1	G	G	C	C	G	G	T	T	C	T
sample981	1	G	G	C	A	G	A	T	G	C	C
sample982	1	G	G	C	C	G	G	T	T	C	C
sample983	1	G	G	C	C	G	G	T	T	C	C
sample984	1	G	G	C	C	G	G	T	T	C	C
sample985	1	G	G	C	A	G	A	T	G	C	C
sample986	1	G	G	C	A	G	A	T	G	C	C
sample987	1	G	G	C	A	G	A	T	G	C	C
sample988	1	G	G	C	C	G	G	T	T	C	C
sample989	1	G	G	C	C	G	G	T	T	C	C
sample990	1	G	G	C	A	G	A	T	G	C	T
sample991	1	G	G	C	A	G	A	T	G	C	C
sample992	1	G	G	A	A	A	A	G	G	C	C
sample993	1	G	G	C	A	G	A	T	G	C	C
sample994	1	G	G	C	A	G	A	T	G	C	C
sample995	1	G	G	C	C	G	G	T	T	C	T
sample996	1	G	G	C	C	G	G	T	T	C	C
sample997	1	G	G	A	A	A	A	G	G	C	C
sample998	1	G	G	C	C	G	G	T	T	C	C
sample999	1	G	G	A	A	A	A	G	G	C	C
sample1000	1	G	G	C	C	G	G	T	T	C	C
sample1001	1	G	G	C	C	G	G	T	T	C	T
sample1002	1	G	G	C	C	G	G	T	T	C	C
sample1003	1	G	G	C	A	G	A	T	G	C	C
sample1004	1	G	G	C	A	G	A	T	G	C	C
sample1005	1	G	G	C	A	G	A	T	G	C	C
sample1006	1	G	G	A	A	A	A	G	G	C	C
sample1007	1	G	G	C	A	G	A	T	G	C	C
sample1008	1	G	G	C	C	G	G	T	T	C	T
sample1009	1	G	G	C	A	G	A	T	G	C	C
sample1010	1	G	G	C	A	G	A	T	G	C	C
sample1011	1	G	G	C	A	G	A	T	G	C	C
sample1012	1	G	A	C	C	G	G	T	T	C	T
sample1013	1	G	G	C	A	G	A	T	G	C	C
sample1014	1	G	G	C	C	G	G	T	T	C	C
sample1015	1	G	G	C	C	G	G	T	T	T	T
sample1016	1	G	G	C	A	G	A	T	G	C	C
sample1017	1	G	G	C	A	G	A	T	G	C	C
sample1018	1	G	A	C	C	G	G	T	T	C	T
sample1019	1	G	A	C	C	G	G	T	T	C	T
sample1020	1	G	G	C	C	G	G	T	T	C	C
sample1021	1	G	G	A	A	A	A	G	G	C	C
sample1022	1	G	G	C	A	G	A	T	G	C	C
sample1023	1	G	G	C	A	G	A	T	G	C	C
sample1024	1	G	G	C	C	G	G	T	T	C	C
sample1025	1	G	A	C	A	G	A	T	G	C	T
sample1026	1	G	G	C	A	G	A	T	G	C	C
sample1027	1	G	G	C	C	G	G	T	T	C	C
sample1028	1	G	G	C	C	G	G	T	T	C	C
sample1029	1	G	G	C	A	G	A	T	G	C	T
sample1030	1	G	G	C	C	G	G	T	T	C	C
sample1031	1	G	G	C	A	G	A	T	G	C	C
sample1032	1	G	G	C	A	G	A	T	G	C	C
sample1033	1	G	G	C	C	G	G	T	T	C	C
sample1034	1	G	G	C	A	G	A	T	G	C	C
sample1035	1	G	G	C	A	G	A	T	G	C	C
sample1036	1	G	A	C	A	G	A	T	G	C	T
sample1037	1	G	G	A	A	A	A	G	G	C	C
sample1038	1	G	G	C	A	G	A	T	G	C	C
sample1039	1	G	G	C	A	G	A	T	G	C	C
sample1040	1	G	A	C	C	G	G	T	T	C	T
sample1041	1	G	G	C	A	G	A	T	G	C	C
sample1042	1	A	A	C	C	G	G	T	T	T	T
sample1043	1	G	A	C	C	G	G	T	T	C	T
sample1044	1	G	G	A	A	A	A	G	G	C	C
sample1045	1	G	G	A	A	A	A	G	G	C	C
sample1046	1	G	G	A	A	A	A	G	G	C	C
sample1047	1	G	G	C	A	G	A	T	G	C	C
sample1048	1	G	G	C	C	G	G	T	T	C	C
sample1049	1	G	G	C	C	G	G	T	T	C	T
sample1050	1	G	G	C	C	G	G	T	T	C	C
sample1051	1	G	G	C	A	G	A	T	G	C	C
sample1052	1	G	G	C	C	G	G	T	T	C	C
sample1053	1	G	G	A	A	A	A	G	G	C	C
sample1054	1	G	G	C	A	G	A	T	G	C	T
sample1055	1	G	G	C	A	G	A	T	G	C	C
sample1056	1	G	A	C	A	G	A	T	G	C	T
sample1057	1	G	G	C	A	G	A	T	G	C	C
sample1058	1	G	A	C	C	G	G	T	T	C	T
sample1059	1	G	G	C	A	G	A	T	G	C	C
sample1060	1	G	G	C	C	G	G	T	T	C	C
sample1061	1	G	A	C	C	G	G	T	T	T	T
sample1062	1	G	G	C	A	G	A	T	G	C	C
sample1063	1	G	G	C	A	G	A	T	G	C	C
sample1064	1	G	A	C	A	G	A	T	G	C	T
sample1065	1	G	G	C	C	G	G	T	T	C	T
sample1066	1	G	G	A	A	A	A	G	G	C	C
sample1067	1	G	G	C	A	G	A	T	G	C	C
sample1068	1	G	G	C	A	G	A	T	G	C	T
sample1069	1	G	G	C	A	G	A	T	G	C	T
sample1070	1	G	G	C	A	G	A	T	G	C	C
sample1071	1	G	G	C	C	G	G	T	T	C	C
sample1072	1	G	G	C	A	G	A	T	G	C	C
sample1073	1	G	G	C	A	G	A	T	G	C	C
sample1074	1	G	G	C	A	G	A	T	G	C	C
sample1075	1	G	G	C	C	G	G	T	T	C	T
sample1076	1	G	G	C	A	G	A	T	G	C	C
sample1077	1	G	G	A	A	A	A	G	G	C	C
sample1078	1	G	G	C	C	G	G	T	T	0	0
sample1079	1	G	G	C	A	G	A	T	G	C	C
sample1080	1	G	G	C	A	G	A	T	G	C	T
sample1081	1	G	G	C	C	G	G	T	T	C	T
sample1082	1	G	G	C	C	G	G	T	T	C	C
sample1083	1	G	G	C	C	G	G	T	T	T	T
sample1084	1	G	G	C	A	G	A	T	G	C	C
sample1085	1	G	G	C	A	G	A	T	G	C	T
sample1086	1	G	G	C	C	G	G	T	T	C	C
sample1087	1	G	G	C	A	G	A	T	G	C	C
sample1088	1	G	G	C	A	G	A	T	G	C	C
sample1089	1	G	G	C	A	G	A	T	G	C	C
sample1090	1	G	G	C	A	G	A	T	G	C	C
sample1091	1	0	0	C	C	G	G	T	T	C	T
sample1092	1	G	A	C	C	G	G	T	T	T	T
sample1093	1	G	G	C	C	G	G	T	T	C	C
sample1094	1	G	A	C	C	G	G	T	T	C	T
sample1095	1	G	G	C	C	G	G	T	T	C	C
sample1096	1	G	G	C	C	G	G	T	T	C	C
sample1097	1	G	G	C	A	G	A	T	G	C	C
sample1098	1	G	G	C	A	G	A	T	G	C	C
sample1099	1	G	G	C	C	G	G	T	T	C	C
sample1100	1	0	0	C	C	G	G	T	T	C	T
sample1101	1	G	G	C	C	G	G	T	T	C	T
sample1102	1	G	G	A	A	A	A	G	G	C	C
sample1103	1	G	G	A	A	A	A	G	G	C	C
sample1104	1	G	G	C	C	G	G	T	T	C	T
sample1105	1	G	G	C	C	G	G	T	T	C	T
sample1106	1	G	G	C	A	G	A	T	G	C	C
sample1107	1	G	G	A	A	A	A	G	G	C	C
sample1108	1	G	G	A	A	A	A	G	G	C	C
sample1109	1	G	G	C	C	G	G	T	T	C	T
sample1110	1	G	G	C	C	G	G	T	T	C	T
sample1111	1	G	G	A	A	A	A	G	G	C	C
sample1112	1	G	G	C	C	G	G	T	T	C	C
sample1113	1	G	G	C	A	G	A	T	G	C	T
sample1114	1	G	G	C	C	G	G	T	T	C	C
sample1115	1	G	A	0	0	G	G	T	T	C	T
sample1116	1	G	G	A	A	A	A	G	G	C	C
sample1117	1	G	G	C	C	G	G	T	T	C	C
sample1118	1	G	A	C	C	G	G	T	T	C	T
sample1119	1	G	G	C	A	G	A	T	G	C	T
sample1120	1	G	G	C	A	G	A	T	G	C	C
sample1121	1	G	G	C	A	G	A	T	G	C	C
sample1122	1	G	G	C	A	G	A	T	G	C	C
sample1123	1	G	G	C	A	G	A	T	G	C	T
sample1124	1	G	G	C	C	G	G	T	T	C	T
sample1125	1	G	G	C	A	G	A	T	G	C	C
sample1126	1	G	G	C	C	G	G	T	T	C	C
sample1127	1	G	G	C	C	G	G	T	T	C	T
sample1128	1	G	G	C	C	G	G	T	T	C	C
sample1129	1	G	G	A	A	A	A	G	G	C	C
sample1130	1	G	G	C	A	G	A	T	G	C	T
sample1131	1	G	G	C	A	G	A	T	G	C	T
sample1132	1	G	G	C	A	G	A	T	G	C	T
sample1133	1	G	G	C	A	G	A	T	G	C	C
sample1134	1	G	G	C	C	G	G	T	T	C	C
sample1135	1	G	G	C	C	G	G	T	T	C	C
sample1136	1	G	G	C	C	G	G	T	T	C	C
sample1137	1	G	G	C	A	G	A	T	G	C	T
sample1138	1	G	G	C	A	G	A	T	G	C	C
sample1139	1	G	G	C	A	G	A	T	G	C	C
sample1140	1	G	G	C	A	G	A	T	G	C	C
sample1141	1	G	G	C	C	G	G	T	T	C	C
sample1142	1	G	G	C	C	G	G	T	T	C	T
sample1143	1	G	G	C	C	G	G	T	T	C	C
sample1144	1	G	A	C	C	G	G	T	T	T	T
sample1145	1	G	G	C	A	G	A	T	G	C	C
sample1146	1	G	G	C	C	G	G	T	T	C	C
sample1147	1	G	G	C	C	G	G	T	T	C	C
sample1148	1	G	G	C	A	G	A	T	G	C	C
sample1149	1	G	G	C	A	G	A	T	G	C	C
sample1150	1	G	G	C	C	G	G	T	T	C	C
sample1151	1	G	G	C	C	G	G	T	T	C	C
sample1152	1	G	G	C	A	G	A	T	G	C	C
sample1153	1	G	A	C	C	G	G	T	T	C	T
sample1154	1	G	G	A	A	A	A	G	G	C	C
sample1155	1	G	G	C	A	G	A	T	G	C	T
sample1156	1	G	G	C	C	G	G	T	T	C	C
sample1157	1	G	G	C	A	G	A	T	G	C	C
sample1158	1	G	G	C	A	G	A	T	G	C	T
sample1159	1	G	G	C	A	G	A	T	G	C	C
sample1160	1	G	A	C	A	G	A	T	G	C	T
sample1161	1	G	G	A	A	A	A	G	G	C	C
sample1162	1	G	A	C	A	G	A	T	G	C	T
sample1163	1	G	G	C	A	G	A	T	G	C	C
sample1164	1	G	G	C	A	G	A	T	G	C	T
sample1165	1	G	G	C	A	G	A	T	G	C	C
sample1166	1	G	G	C	A	G	A	T	G	C	C
sample1167	1	G	G	C	C	G	G	T	T	C	C
sample1168	1	G	G	C	A	G	A	T	G	C	C
sample1169	1	G	G	C	C	G	G	T	T	C	T
sample1170	1	G	G	C	C	G	G	T	T	C	T
sample1171	1	G	A	C	C	G	G	T	T	C	T
sample1172	1	G	G	C	A	G	A	T	G	C	C
sample1173	1	G	A	C	C	G	G	T	T	T	T
sample1174	1	G	G	C	C	G	G	T	T	C	C
sample1175	1	G	G	C	C	G	G	T	T	C	C
sample1176	1	G	G	C	A	G	A	T	G	C	C
sample1177	1	G	G	C	C	G	G	T	T	C	C
sample1178	1	G	G	C	C	G	G	T	T	C	C
sample1179	1	G	G	C	C	G	G	T	T	C	T
sample1180	1	G	G	C	C	G	G	T	T	C	T
sample1181	1	G	G	A	A	A	A	G	G	C	C
sample1182	1	0	0	C	C	G	G	T	T	C	T
sample1183	1	G	G	C	A	G	A	T	G	C	C
sample1184	1	G	G	C	A	G	A	T	G	C	C
sample1185	1	G	A	C	A	G	A	T	G	C	T
sample1186	1	G	G	C	A	G	A	T	G	C	C
sample1187	1	G	G	C	A	G	A	T	G	C	C
sample1188	1	G	G	C	A	G	A	T	G	C	C
sample1189	1	G	G	C	C	G	G	T	T	C	T
sample1190	1	G	G	C	A	G	A	T	G	C	C
sample1191	1	G	G	C	A	G	A	T	G	C	C
sample1192	1	G	A	0	0	G	G	T	T	C	T
sample1193	1	G	A	C	C	G	G	T	T	C	T
sample1194	1	G	G	C	A	G	A	T	G	C	C
sample1195	1	G	G	C	C	G	G	T	T	C	C
sample1196	1	G	G	A	A	A	A	G	G	C	C
sample1197	1	G	G	C	C	G	G	T	T	C	C
sample1198	1	G	G	C	A	G	A	T	G	C	C
sample1199	1	G	G	C	C	G	G	T	T	C	C
sample1200	1	G	G	A	A	A	A	G	G	C	C
sample1201	1	G	G	C	A	G	A	T	G	C	C
sample1202	1	G	G	C	A	G	A	T	G	C	C
sample1203	1	G	G	C	C	G	G	T	T	C	T
sample1204	1	G	G	C	C	G	G	T	T	C	T
sample1205	1	G	G	C	A	G	A	T	G	C	C
sample1206	1	G	G	C	C	G	G	T	T	C	T
sample1207	1	G	G	C	C	G	G	T	T	C	C
sample1208	1	G	G	C	C	G	G	T	T	C	T
sample1209	1	G	G	C	A	G	A	T	G	C	C
sample1210	1	G	G	A	A	A	A	G	G	C	C
sample1211	1	G	G	C	A	G	A	T	G	C	C
sample1212	1	G	G	C	A	G	A	T	G	C	C
sample1213	1	G	G	C	A	G	A	T	G	C	T
sample1214	1	G	G	A	A	A	A	G	G	C	C
sample1215	1	G	A	C	A	G	A	T	G	C	T
sample1216	1	G	G	C	C	G	G	T	T	C	C
sample1217	1	G	G	C	C	G	G	T	T	C	C
sample1218	1	G	G	C	C	G	G	T	T	C	C
sample1219	1	G	G	C	A	G	A	T	G	C	C
sample1220	1	G	G	C	C	G	G	T	T	C	T
sample1221	1	G	A	C	C	G	G	T	T	C	T
sample1222	1	G	G	C	C	G	G	T	T	C	C
sample1223	1	G	A	C	A	G	A	T	G	C	T
sample1224	1	G	G	C	A	G	A	T	G	C	C
sample1225	1	G	G	A	A	A	A	G	G	C	C
sample1226	1	G	G	C	A	G	A	T	G	C	C
sample1227	1	G	G	0	0	G	A	T	G	C	C
sample1228	1	G	G	C	C	G	G	T	T	C	C
sample1229	1	G	G	C	C	G	G	T	T	C	C
sample1230	1	G	G	A	A	A	A	G	G	C	C
sample1231	1	G	G	C	A	G	A	T	G	C	C
sample1232	1	G	G	C	A	G	A	T	G	C	C
sample1233	1	G	G	A	A	A	A	G	G	C	C
sample1234	1	G	G	C	C	G	G	T	T	C	C
sample1235	1	G	G	C	C	G	G	T	T	C	C
sample1236	1	G	G	C	C	G	G	T	T	C	T
sample1237	1	G	A	C	C	G	G	T	T	C	T
sample1238	1	G	G	C	C	G	G	T	T	C	C
sample1239	1	G	G	C	A	G	A	T	G	C	C
sample1240	1	G	G	C	C	G	G	T	T	C	C
sample1241	1	G	G	C	A	G	A	T	G	C	C
sample1242	1	G	A	C	A	G	A	T	G	C	T
sample1243	1	G	A	C	C	G	G	T	T	C	T
sample1244	1	G	G	C	A	G	A	T	G	C	C
sample1245	1	G	G	A	A	A	A	G	G	C	C
sample1246	1	G	G	C	C	G	G	T	T	C	T
sample1247	1	G	G	C	C	G	G	T	T	C	C
sample1248	1	G	G	C	C	G	G	T	T	C	T
sample1249	1	G	G	C	A	G	A	T	G	C	C
sample1250	1	G	G	C	C	G	G	T	T	C	T
sample1251	1	G	G	C	A	G	A	T	G	C	T
sample1252	1	G	G	C	A	G	A	T	G	C	C
sample1253	1	G	G	C	C	G	G	T	T	C	C
sample1254	1	G	G	C	A	G	A	T	G	C	T
sample1255	1	G	A	C	C	G	G	T	T	T	T
sample1256	1	G	G	C	A	G	A	T	G	C	C
sample1257	1	G	G	A	A	A	A	G	G	C	C
sample1258	1	G	G	C	A	G	A	T	G	C	T
sample1259	1	G	G	C	A	G	A	T	G	C	C
sample1260	1	G	G	C	C	G	G	T	T	C	T
sample1261	1	G	G	C	C	G	G	T	T	C	C
sample1262	1	G	G	C	A	G	A	T	G	C	C
sample1263	1	G	G	C	C	G	G	T	T	C	C
sample1264	1	G	G	C	A	G	A	T	G	C	C
sample1265	1	G	G	C	A	G	A	T	G	C	C
sample1266	1	G	A	C	C	G	G	T	T	C	T
sample1267	1	G	G	C	C	G	G	T	T	C	T
sample1268	1	G	G	C	C	G	G	T	T	C	C
sample1269	1	G	G	A	A	A	A	G	G	C	C
sample1270	1	G	G	C	A	G	A	T	G	C	C
sample1271	1	G	G	A	A	A	A	G	G	C	C
sample1272	1	G	G	C	C	G	G	T	T	C	C
sample1273	1	G	G	C	C	G	G	T	T	C	C
sample1274	1	G	G	C	A	G	A	T	G	C	C
sample1275	1	G	G	C	A	G	A	T	G	C	C
sample1276	1	0	0	C	C	G	G	T	T	C	T
sample1277	1	0	0	C	A	G	A	T	G	C	C
sample1278	1	G	G	C	A	G	A	T	G	C	T
sample1279	1	G	G	A	A	A	A	G	G	C	C
sample1280	1	G	G	C	C	G	G	T	T	C	C
sample1281	1	G	G	C	A	G	A	T	G	C	C
sample1282	1	G	G	C	A	G	A	T	G	C	C
sample1283	1	G	G	C	A	G	A	T	G	C	C
sample1284	1	G	A	C	C	G	G	T	T	T	T
sample1285	1	G	G	C	A	G	A	T	G	C	C
sample1286	1	0	0	C	A	G	A	T	G	C	T
sample1287	1	G	A	C	C	G	G	T	T	C	T
sample1288	1	G	G	C	A	G	A	T	G	C	C
sample1289	1	G	A	C	A	G	A	T	G	C	T
sample1290	1	G	G	C	A	A	A	G	G	C	C
sample1291	1	G	G	C	C	A	A	G	G	C	C
sample1292	1	G	G	C	A	G	A	T	G	C	C
sample1293	1	G	A	C	C	G	A	T	G	C	T
sample1294	1	G	G	C	C	A	A	G	G	C	C
sample1295	1	G	G	C	A	G	A	T	G	C	C
sample1296	1	G	G	C	C	G	A	T	G	C	T
sample1297	1	G	G	C	C	G	A	T	G	C	T
sample1298	1	G	G	C	C	G	G	T	T	C	C
sample1299	1	G	G	A	A	A	A	G	G	C	C
sample1300	1	G	G	C	A	G	A	T	G	C	C
sample1301	1	G	G	C	C	G	G	T	T	C	C
sample1302	1	G	G	C	A	G	G	T	T	C	C
sample1303	1	G	G	C	A	G	G	T	T	C	T
sample1304	1	G	G	C	C	G	A	T	G	C	C
sample1305	1	G	G	C	A	G	A	T	G	C	T
sample1306	1	G	G	C	A	G	G	T	T	C	C
sample1307	1	G	G	A	A	G	A	T	G	C	C
sample1308	1	G	G	C	C	G	G	T	T	C	T
sample1309	1	G	G	C	A	0	0	T	G	C	T
sample1310	1	G	G	C	C	G	A	T	G	C	C
sample1311	1	G	G	C	C	G	A	T	G	C	C
sample1312	1	G	G	C	A	G	G	T	T	C	C
sample1313	1	G	G	A	A	G	A	T	G	C	C
sample1314	1	G	G	C	A	G	G	T	T	C	C
sample1315	1	G	G	C	C	A	A	G	G	C	C
sample1316	1	G	G	C	C	G	A	T	G	0	0
sample1317	1	G	G	A	A	G	A	T	G	C	C
sample1318	1	G	G	C	A	G	A	T	G	C	C
sample1319	1	G	A	A	A	G	G	T	T	T	T
sample1320	1	G	G	A	A	G	A	T	G	C	C
sample1321	1	G	G	C	C	A	A	G	G	C	C
sample1322	1	G	A	C	A	G	G	T	T	C	T
sample1323	1	G	G	C	A	G	A	T	G	C	T
sample1324	1	G	G	C	A	G	G	T	T	C	C
sample1325	1	G	G	C	C	G	A	T	G	C	C
sample1326	1	G	G	C	C	G	A	T	G	C	C
sample1327	1	G	G	C	A	G	G	T	T	C	T
sample1328	1	G	G	C	C	G	A	T	G	C	C
sample1329	1	G	G	C	A	G	G	T	T	C	C
sample1330	1	G	G	C	C	G	A	T	G	C	C
sample1331	1	G	G	C	A	G	A	T	G	C	C
sample1332	1	G	G	C	C	G	A	T	G	C	C
sample1333	1	G	G	C	A	G	A	T	G	C	C
sample1334	1	G	G	C	A	G	A	T	G	C	C
sample1335	1	G	G	C	A	G	A	T	G	C	C
sample1336	1	G	G	C	A	A	A	G	G	C	C
sample1337	1	G	G	C	C	A	A	G	G	C	C
sample1338	1	G	A	C	C	G	G	T	T	C	T
sample1339	1	G	G	C	A	G	A	T	G	C	C
sample1340	1	G	G	C	A	G	A	T	G	C	C
sample1341	1	G	G	C	C	G	G	T	T	C	C
sample1342	1	G	G	C	A	G	A	T	G	C	C
sample1343	1	G	G	C	C	G	A	T	G	C	C
sample1344	1	G	G	C	A	G	A	T	G	C	C
sample1345	1	G	G	C	A	G	A	T	G	C	C
sample1346	1	G	G	C	A	G	G	T	T	C	T
sample1347	1	G	G	C	C	G	A	T	G	C	C
sample1348	1	G	G	C	A	G	A	T	G	C	C
sample1349	1	G	G	C	A	G	G	T	T	C	T
sample1350	1	G	G	C	C	A	A	G	G	C	C
sample1351	1	G	G	C	C	A	A	G	G	C	T
sample1352	1	G	G	C	C	G	G	T	T	C	T
sample1353	1	G	G	C	A	G	G	T	T	C	T
sample1354	1	G	G	A	A	G	G	T	T	C	C
sample1355	1	G	G	C	C	G	G	T	T	C	C
sample1356	1	G	G	C	A	G	G	T	T	C	C
sample1357	1	G	G	C	C	G	G	T	T	C	C
sample1358	1	G	G	C	A	A	A	G	G	C	C
sample1359	1	G	G	C	A	G	G	T	T	C	T
sample1360	1	G	G	C	A	G	A	T	G	C	C
sample1361	1	G	G	C	C	G	G	T	T	T	T
sample1362	1	G	G	C	A	G	G	T	T	C	C
sample1363	1	G	G	C	C	G	G	T	T	T	T
sample1364	1	G	G	C	A	G	A	T	G	C	C
sample1365	1	G	G	C	C	G	A	T	G	C	C
sample1366	1	G	G	C	A	G	A	T	G	C	C
sample1367	1	G	G	C	A	A	A	G	G	C	C
sample1368	1	G	G	C	C	A	A	G	G	C	C
sample1369	1	G	G	C	C	A	A	G	G	C	C
sample1370	1	G	G	C	A	G	G	T	T	C	T
sample1371	1	G	G	C	C	G	A	T	G	C	C
sample1372	1	G	A	A	A	G	G	T	T	0	0
sample1373	1	G	G	C	C	G	G	T	T	C	T
sample1374	1	G	G	C	A	G	G	T	T	C	C
sample1375	1	G	G	C	C	G	G	T	T	C	T
sample1376	1	G	A	C	C	G	A	T	G	C	T
sample1377	1	G	G	C	A	G	G	T	T	C	C
sample1378	1	G	G	C	C	G	A	T	G	C	C
sample1379	1	G	G	A	A	G	A	T	G	C	C
sample1380	1	G	G	C	A	G	A	T	G	C	C
sample1381	1	G	G	C	C	G	G	T	T	C	C
sample1382	1	G	G	A	A	G	A	T	G	C	C
sample1383	1	G	G	C	A	G	A	T	G	C	T
sample1384	1	G	G	0	0	G	A	T	G	C	T
sample1385	1	G	G	A	A	G	G	T	T	C	T
sample1386	1	G	G	C	A	G	A	T	G	C	C
sample1387	1	G	G	C	A	G	G	T	T	C	C
sample1388	1	G	G	A	A	G	G	T	T	C	C
sample1389	1	G	G	C	A	G	A	T	G	C	T
sample1390	1	G	A	C	A	G	G	T	T	C	T
sample1391	1	G	G	C	A	G	G	T	T	C	T
sample1392	1	G	G	C	C	G	G	T	T	C	C
sample1393	1	G	G	A	A	A	A	G	G	C	C
sample1394	1	G	G	C	A	G	A	T	G	C	T
sample1395	1	G	G	C	C	G	G	T	T	C	T
sample1396	1	G	G	C	C	G	A	T	G	C	C
sample1397	1	G	G	C	C	G	A	T	G	C	T
sample1398	1	G	A	C	A	G	G	T	T	C	T
sample1399	1	G	G	C	A	G	A	T	G	C	C
sample1400	1	G	G	C	C	G	A	T	G	C	C
sample1401	1	G	G	C	A	G	A	T	G	C	C
sample1402	1	G	A	C	C	G	G	T	T	C	T
sample1403	1	G	G	C	A	G	A	T	G	C	C
sample1404	1	G	G	C	A	G	G	T	T	C	T
sample1405	1	G	G	C	A	G	G	T	T	C	C
sample1406	1	G	G	C	C	G	A	T	G	C	C
sample1407	1	G	G	C	A	A	A	G	G	C	C
sample1408	1	G	G	C	C	G	A	T	G	C	C
sample1409	1	G	G	A	A	G	G	T	T	C	T
sample1410	1	G	G	C	A	G	G	T	T	C	T
sample1411	1	G	G	C	A	A	A	G	G	C	C
sample1412	1	G	G	C	A	G	A	T	G	C	C
sample1413	1	G	G	C	C	A	A	G	G	C	C
sample1414	1	G	G	C	A	A	A	G	G	C	C
sample1415	1	G	G	A	A	G	G	T	T	C	C
sample1416	1	G	G	C	C	G	A	T	G	C	T
sample1417	1	G	G	C	A	G	A	T	G	C	C
sample1418	1	G	G	0	0	G	A	T	G	C	C
sample1419	1	G	G	C	A	G	G	T	T	C	C
sample1420	1	G	G	C	A	G	G	T	T	C	C
sample1421	1	G	G	C	C	G	A	T	G	C	C
sample1422	1	G	G	C	A	G	G	T	T	C	T
sample1423	1	G	G	C	C	G	A	T	G	C	C
sample1424	1	G	G	C	A	G	G	T	T	C	T
sample1425	1	G	G	C	A	G	A	T	G	C	C
sample1426	1	G	G	C	A	G	G	T	T	C	T
sample1427	1	G	G	C	A	G	A	T	G	C	C
sample1428	1	G	G	C	A	G	A	T	G	C	T
sample1429	1	G	G	A	A	G	A	T	G	C	T
sample1430	1	G	G	A	A	G	A	T	G	C	C
sample1431	1	G	A	A	A	G	G	T	T	C	T
sample1432	1	G	G	C	C	G	G	T	T	C	C
sample1433	1	G	G	C	A	G	A	T	G	C	C
sample1434	1	G	G	C	A	G	A	T	G	C	C
sample1435	1	G	A	C	C	G	G	T	T	C	T
sample1436	1	G	G	C	A	G	A	T	G	C	C
sample1437	1	G	G	C	A	G	G	T	T	C	C
sample1438	1	G	G	C	A	G	A	T	G	C	C
sample1439	1	G	G	C	A	G	A	T	G	C	C
sample1440	1	G	G	C	C	G	A	T	G	C	C
sample1441	1	G	G	C	A	G	G	T	T	C	C
sample1442	1	G	G	C	A	G	A	T	G	C	C
sample1443	1	G	G	C	C	G	A	T	G	C	C
sample1444	1	G	G	A	A	G	G	T	T	T	T
sample1445	1	G	G	A	A	G	G	T	T	C	C
sample1446	1	G	G	C	C	G	G	T	T	C	T
sample1447	1	G	G	C	C	G	A	T	G	C	C
sample1448	1	G	G	C	C	A	A	G	G	C	C
sample1449	1	G	A	C	C	G	G	T	T	C	T
sample1450	1	G	A	C	C	G	A	T	G	C	T
sample1451	1	G	G	C	C	G	G	T	T	C	C
sample1452	1	G	G	A	A	G	A	T	G	C	C
sample1453	1	G	G	C	C	G	A	T	G	C	C
sample1454	1	G	G	C	A	G	A	T	G	C	C
sample1455	1	G	G	C	C	G	G	T	T	C	T
sample1456	1	G	G	C	C	G	A	T	G	C	C
sample1457	1	G	G	C	C	G	G	T	T	0	0
sample1458	1	G	G	A	A	G	A	T	G	C	C
sample1459	1	G	A	C	A	G	G	T	T	C	T
sample1460	1	G	G	C	A	G	A	T	G	C	C
sample1461	1	G	A	A	A	G	A	T	G	C	T
sample1462	1	G	A	A	A	G	G	T	T	C	T
sample1463	1	G	G	A	A	G	G	T	T	C	C
sample1464	1	G	G	C	C	G	A	T	G	C	C
sample1465	1	G	A	C	A	G	G	T	T	C	T
sample1466	1	G	G	C	C	A	A	G	G	C	C
sample1467	1	G	A	C	C	G	G	T	T	C	T
sample1468	1	G	G	C	C	G	A	T	G	C	C
sample1469	1	G	G	C	C	G	G	T	T	C	T
sample1470	1	G	A	C	A	G	G	T	T	C	T
sample1471	1	G	G	C	C	G	A	T	G	C	C
sample1472	1	G	G	C	A	G	G	T	T	C	T
sample1473	1	G	G	C	A	A	A	G	G	C	C
sample1474	1	G	G	C	A	G	A	T	G	C	C
sample1475	1	G	G	C	C	G	G	T	T	C	C
sample1476	1	G	G	C	A	A	A	G	G	C	C
sample1477	1	G	G	C	A	G	A	T	G	C	C
sample1478	1	G	G	C	C	G	G	T	T	C	C
sample1479	1	G	G	C	A	G	A	T	G	C	C
sample1480	1	G	A	C	C	G	G	T	T	C	T
sample1481	1	G	G	C	A	G	A	T	G	C	C
sample1482	1	G	G	C	C	G	G	T	T	T	T
sample1483	1	G	G	C	A	G	A	T	G	C	C
sample1484	1	G	G	C	A	G	A	T	G	C	C
sample1485	1	G	G	C	A	G	A	T	G	C	C
sample1486	1	G	G	C	A	G	A	T	G	C	C
sample1487	1	G	G	C	A	G	A	T	G	C	C
sample1488	1	G	G	A	A	A	A	G	G	C	C
sample1489	1	G	G	C	A	G	A	T	G	C	T
sample1490	1	G	G	C	A	G	A	T	G	C	T
sample1491	1	G	G	C	A	G	A	T	G	C	C
sample1492	1	G	G	C	C	G	G	T	T	C	T
sample1493	1	G	G	C	C	G	G	T	T	C	C
sample1494	1	G	G	C	C	G	G	T	T	C	T
sample1495	1	G	A	C	C	G	G	T	T	T	T
sample1496	1	G	A	C	C	G	G	T	T	C	T
sample1497	1	G	G	C	A	G	A	T	G	C	C
sample1498	1	G	G	C	C	G	G	T	T	C	C
sample1499	1	G	G	C	A	G	A	T	G	C	C
sample1500	1	G	A	C	A	G	A	T	G	C	T
sample1501	1	G	G	C	A	G	A	T	G	C	T
sample1502	1	G	G	C	C	G	G	T	T	C	C
sample1503	1	G	G	A	A	A	A	G	G	C	C
sample1504	1	G	G	C	C	G	G	T	T	C	T
sample1505	1	G	G	C	A	G	A	T	G	C	C
sample1506	1	G	G	C	A	G	A	T	G	C	C
sample1507	1	G	G	C	C	G	G	T	T	C	T
sample1508	1	G	G	C	C	G	G	T	T	C	T
sample1509	1	G	G	C	C	G	G	T	T	C	C
sample1510	1	G	G	C	A	G	A	T	G	C	C
sample1511	1	G	G	C	A	G	A	T	G	C	C
sample1512	1	G	G	C	A	G	A	T	G	C	C
